# Supplementary material for: Towards Novel Nutritional Strategies in Gestational Diabetes: Eating Behaviour and Obesity in Women with Gestational Diabetes Compared with Non-Pregnant Adults
Source: Nutrients. 2023 Sep 25;15(19):4141. doi: 10.3390/nu15194141 (PMC10574012; doi:10.3390/nu15194141)
Supplement: Supplementary file 1 [file nutrients-15-04141-s001.zip]

Archive with 1 entries (1 files):
- nutrients-2530368-supplementary.pdf
